# Supplementary material for: Comparative Characterization of Iron and Silver Nanoparticles: Extract-Stabilized and Classical Synthesis Methods
Source: Int J Mol Sci. 2023 May 25;24(11):9274. doi: 10.3390/ijms24119274 (PMC10252514; doi:10.3390/ijms24119274)
Supplement: Supplementary file 1 [file ijms-24-09274-s001.zip]

Archive with 2 entries (2 files):
- ijms-2382640-supplementary.pdf
- Video S1.avi
